# Supplementary material for: Study on crude oil displacement efficiency by fracturing fluid in tight sandstone reservoir
Source: PLoS One. 2025 Nov 4;20(11):e0335233. doi: 10.1371/journal.pone.0335233 (PMC12585015; doi:10.1371/journal.pone.0335233)
Supplement: S1 Table — The specific NMR data of the core samples after oil saturation and after the experiment. (XLSX) [file pone.0335233.s002.xlsx]

## Sheet: Table1_Pore throat radius
	Pore radius	Disthibution Frequency
	μm	%
	1.6	0
	1	0.81511
	0.63	1.16378
	0.4	5.80194
	0.25	7.16955
	0.16	5.09984
	0.1	4.75629
	0.063	5.03702
	0.04	7.18344
	0.025	9.28073
	0.016	12.8799
	0.01	10.4154
	0.0063	5.75651
	0.004	2.6222
	0.0025	0

## Sheet: Table2_T2 spectrum distribution
	T2	Signal amplitude
	ms
	0.01	0.14986
	0.010719	0.274521
	0.01149	0.477019
	0.012316	0.798815
	0.013201	1.31918
	0.01415	2.14756
	0.015167	3.41509
	0.016258	5.20907
	0.017426	7.79342
	0.018679	11.234
	0.020022	15.9407
	0.021461	22.087
	0.023004	29.6524
	0.024658	39.3675
	0.026431	50.8057
	0.028331	65.0031
	0.030368	81.0744
	0.032551	100.466
	0.034891	121.664
	0.037399	146.654
	0.040088	174.594
	0.04297	203.754
	0.046059	237.232
	0.04937	271.228
	0.05292	309.746
	0.056724	347.872
	0.060802	390.635
	0.065173	431.935
	0.069859	477.916
	0.074881	525.232
	0.080264	569.256
	0.086035	617.95
	0.09222	662.088
	0.09885	710.803
	0.105956	753.695
	0.113573	801.019
	0.121738	847.253
	0.13049	885.785
	0.139871	928.46
	0.149927	962.304
	0.160705	1000.01
	0.172259	1027.88
	0.184642	1059.28
	0.197917	1087.14
	0.212145	1103.89
	0.227397	1123.68
	0.243744	1131.82
	0.261268	1142.67
	0.28005	1141.57
	0.300184	1142.89
	0.321764	1132.27
	0.344896	1123.86
	0.369691	1110.56
	0.396269	1085.89
	0.424757	1063.32
	0.455294	1030.18
	0.488025	999.213
	0.52311	958.795
	0.560717	920.754
	0.601028	879.657
	0.644236	831.207
	0.690551	785.678
	0.740196	734.434
	0.79341	686.554
	0.850449	634.662
	0.911589	586.601
	0.977124	536.2
	1.04737	490.066
	1.12267	445.498
	1.20338	400.807
	1.28989	360.881
	1.38262	322.006
	1.48202	288.021
	1.58857	255.934
	1.70277	228.679
	1.82518	204.854
	1.9564	183.544
	2.09705	166.645
	2.24781	153.779
	2.4094	143.914
	2.58262	136.887
	2.76829	132.487
	2.9673	130.471
	3.18063	130.563
	3.40929	132.469
	3.65438	135.878
	3.9171	140.475
	4.19871	145.948
	4.50056	151.989
	4.82411	158.307
	5.17092	164.627
	5.54267	170.697
	5.94113	176.295
	6.36825	181.223
	6.82607	185.317
	7.31681	188.444
	7.84282	190.502
	8.40665	191.424
	9.01102	191.169
	9.65883	189.731
	10.3532	187.127
	11.0975	183.401
	11.8953	178.62
	12.7505	172.869
	13.6672	166.252
	14.6497	158.884
	15.7029	150.891
	16.8318	142.405
	18.0419	133.565
	19.3389	124.506
	20.7292	115.366
	22.2195	106.274
	23.8169	97.3557
	25.5291	88.7252
	27.3644	80.4876
	29.3317	72.7351
	31.4404	65.5473
	33.7006	58.9894
	36.1234	53.1126
	38.7204	47.9532
	41.504	43.5334
	44.4878	39.8611
	47.6861	36.9308
	51.1143	34.7246
	54.789	33.2127
	58.7279	32.3547
	62.9499	32.1011
	67.4754	32.3941
	72.3263	33.1693
	77.526	34.357
	83.0994	35.8831
	89.0735	37.6712
	95.4772	39.643
	102.341	41.7201
	109.699	43.8248
	117.585	45.8812
	126.038	47.816
	135.099	49.5595
	144.812	51.0461
	155.223	52.2148
	166.382	53.0101
	178.343	53.3821
	191.164	53.2868
	204.907	52.6865
	219.639	51.5503
	235.429	49.8536
	252.354	47.5789
	270.496	44.7156
	289.942	41.2599
	310.787	37.2149
	333.129	34.1335
	357.079	30.9042
	382.749	27.1453
	410.266	22.8809
	439.76	18.1411
	471.375	12.9587
	505.263	8.69593
	541.587	5.57542
	580.523	2.22361
	622.257	0
	666.992	0
	714.943	0
	766.341	0
	821.434	0
	880.488	0
	943.788	0
	1011.64	0
	1084.37	0
	1162.32	0
	1245.88	0
	1335.45	0
	1431.46	0
	1534.37	0
	1644.68	0
	1762.91	0
	1889.65	0
	2025.5	0
	2171.12	0
	2327.2	0
	2494.51	0
	2673.84	0
	2866.07	0
	3072.11	0
	3292.97	0
	3529.71	0
	3783.46	0
	4055.46	0
	4347.01	0
	4659.53	0
	4994.51	0
	5353.57	0
	5738.44	0
	6150.99	0
	6593.19	9.3e-05
	7067.18	0.111463
	7575.25	0.290617
	8119.84	0.473601
	8703.59	0.652748
	9329.3	0.825264
	10000	0.990209

## Sheet: Table3 NMR data of core 1#
		Original oil distribution	Oil-water displacement for 24 h
	r	Signal amplitude	Signal amplitude
	μm
	0.0004	0.07319	0.090734
	0.00042876	0.134071	0.166208
	0.0004596	0.23296	0.288803
	0.00049264	0.390096	0.483606
	0.00052804	0.644161	0.798577
	0.000566	1.04853	1.2999
	0.00060668	1.66709	2.06675
	0.00065032	2.54213	3.15162
	0.00069704	3.80184	4.71345
	0.00074716	5.47721	6.79075
	0.00080088	7.76623	9.62909
	0.00085844	10.7501	13.3294
	0.00092016	14.4139	17.8734
	0.00098632	19.1054	23.6928
	0.00105724	24.607	30.5181
	0.00113324	31.406	38.9546
	0.00121472	39.0552	48.448
	0.00130204	48.2274	59.8338
	0.00139564	58.1639	72.1712
	0.00149596	69.7796	86.5952
	0.00160352	82.6255	102.548
	0.0017188	95.8373	118.956
	0.00184236	110.821	137.56
	0.0019748	125.742	156.078
	0.0021168	142.399	176.737
	0.00226896	158.466	196.639
	0.00243208	176.182	218.55
	0.00260692	192.726	234.956
	0.00279436	210.799	251.185
	0.00299524	228.838	270.281
	0.00321056	244.807	284.697
	0.0034414	262.12	296.629
	0.0036888	276.821	308.165
	0.003954	292.75	320.006
	0.00423824	305.603	332.828
	0.00454292	319.592	341.771
	0.00486952	332.48	352.052
	0.0052196	341.761	361.601
	0.00559484	352.114	368.078
	0.00599708	358.659	376.562
	0.0064282	366.267	380.897
	0.00689036	369.981	385.147
	0.00738568	374.778	387.022
	0.00791668	378.192	387.18
	0.0084858	377.761	387.198
	0.00909588	378.505	385.109
	0.00974976	375.563	384.379
	0.0104507	373.87	382.636
	0.011202	368.722	378.176
	0.0120074	364.905	372.83
	0.0128706	357.917	368.289
	0.0137958	352.341	360.01
	0.0147876	346.007	349.743
	0.0158508	336.967	332.658
	0.0169903	329.462	317.088
	0.0182118	319.585	299.323
	0.019521	311.297	283.223
	0.0209244	300.964	265.53
	0.0224287	292.254	249.628
	0.0240411	283.427	234.026
	0.0257694	272.996	217.632
	0.027622	264.208	203.16
	0.0296078	254.077	188.335
	0.0317364	245.567	175.454
	0.034018	235.937	162.561
	0.0364636	227.885	151.584
	0.039085	218.897	140.832
	0.0418948	211.427	131.916
	0.0449067	204.255	120.02
	0.0481351	196.352	110.516
	0.0515956	189.858	99.5863
	0.0553049	182.734	94.6603
	0.0592808	176.932	91.0519
	0.0635426	170.576	87.7313
	0.0681108	165.452	85.5525
	0.0730073	160.642	83.9765
	0.0782559	155.354	82.5127
	0.0838818	151.174	81.9236
	0.0899122	148.016	82.1171
	0.0963762	145.098	82.61
	0.103305	142.414	83.3324
	0.110731	139.957	84.2166
	0.118692	137.721	85.1981
	0.127225	135.698	86.2167
	0.136371	133.883	87.2176
	0.146175	132.269	88.1516
	0.156684	130.851	88.976
	0.167948	129.623	89.6547
	0.180022	128.579	90.1589
	0.192964	127.714	90.4664
	0.206837	127.022	90.5623
	0.221707	126.497	90.4382
	0.237645	126.132	90.0923
	0.25473	125.921	89.5285
	0.273043	125.855	88.7561
	0.292672	125.927	87.7892
	0.313713	126.125	86.6459
	0.336266	126.44	85.3476
	0.360441	126.86	83.9182
	0.386353	127.371	82.3834
	0.414129	127.959	80.7702
	0.443901	128.608	79.1057
	0.475814	129.301	77.4171
	0.51002	130.021	75.7307
	0.546687	130.748	74.0717
	0.585989	131.464	72.4634
	0.628116	132.147	70.9272
	0.673272	132.779	69.4819
	0.721675	133.34	67.1438
	0.773557	133.81	65.9258
	0.829169	134.172	63.8379
	0.888779	134.407	61.6424
	0.952674	134.5	60.8715
	1.02116	134.438	60.2331
	1.09458	134.208	59.7236
	1.17327	133.798	59.3365
	1.25761	133.203	59.0624
	1.34803	132.414	58.8895
	1.44494	131.43	58.8036
	1.54882	130.249	58.7888
	1.66016	128.873	58.8278
	1.77951	127.306	58.9024
	1.90744	125.555	58.9937
	2.04457	123.628	59.0829
	2.19156	121.538	59.1516
	2.34911	119.297	59.1823
	2.518	116.921	59.1586
	2.69902	114.425	59.0663
	2.89305	111.825	58.8928
	3.10104	109.139	58.6281
	3.32398	106.383	58.2647
	3.56294	103.572	57.7974
	3.81909	100.72	57.2236
	4.09365	97.8387	56.5431
	4.38794	94.9385	55.7574
	4.7034	92.0271	54.87
	5.04153	89.1102	53.8853
	5.40397	86.1914	52.8089
	5.79247	83.2721	51.6465
	6.2089	80.3521	50.4042
	6.65527	77.4293	49.0876
	7.13372	74.5004	47.7021
	7.64658	71.5608	46.2524
	8.1963	68.6047	44.7425
	8.78554	65.6253	43.1757
	9.41715	62.6154	41.5546
	10.0942	59.5669	39.8813
	10.8198	56.4715	38.1575
	11.5977	53.3209	36.3846
	12.4315	50.107	34.5636
	13.3252	46.8224	32.6961
	14.2831	43.4603	30.7832
	15.31	40.0154	28.8269
	16.4106	36.4837	26.8293
	17.5904	32.8633	24.793
	18.855	29.1538	22.7213
	20.2105	25.357	20.618
	21.6635	21.4768	18.4874
	23.2209	17.5191	16.3344
	24.8903	13.4915	14.1644
	26.6797	9.4034	11.983
	28.5977	5.95239	9.7963
	30.6536	5.58543	7.61036
	32.8574	5.12515	5.43149
	35.2195	4.5772	3.26588
	37.7515	3.94837	1.89188
	40.4655	3.24629	1.68677
	43.3746	2.47912	1.46403

## Sheet: Table4 NMR data of core 2#
		Original oil distribution	Oil-water displacement for 24 h
	r	Signal amplitude	Signal amplitude
	μm
	0.0004	0.080005	0.100197
	0.00042876	0.146554	0.183543
	0.0004596	0.254651	0.318924
	0.00049264	0.426414	0.534044
	0.00052804	0.704124	0.88186
	0.000566	1.14612	1.43545
	0.00060668	1.82219	2.28225
	0.00065032	2.77853	3.48018
	0.00069704	4.15514	5.20473
	0.00074716	5.98573	7.49831
	0.00080088	8.48633	10.632
	0.00085844	11.7451	14.7168
	0.00092016	15.7451	19.7323
	0.00098632	20.8648	26.1546
	0.00105724	26.8647	33.6851
	0.00113324	34.2744	42.9908
	0.00121472	42.6023	53.4583
	0.00130204	52.5778	66.0073
	0.00139564	63.3678	79.5968
	0.00149596	75.9617	95.4753
	0.00160352	89.8606	113.023
	0.0017188	104.114	131.05
	0.00184236	120.239	151.47
	0.0019748	136.226	171.761
	0.0021168	154.012	194.366
	0.00226896	171.06	216.088
	0.00243208	189.769	235.957
	0.00260692	207.079	256.1
	0.00279436	225.872	272.161
	0.00299524	244.444	288.976
	0.00321056	260.603	302.749
	0.0034414	277.968	314.054
	0.0036888	292.319	325.514
	0.003954	307.703	338.244
	0.00423824	319.572	350.438
	0.00454292	332.333	358.665
	0.00486952	343.624	366.891
	0.0052196	350.868	373.803
	0.00559484	358.886	378.493
	0.00599708	362.698	381.601
	0.0064282	367.258	384.179
	0.00689036	367.6	383.507
	0.00738568	368.714	382.26
	0.00791668	368.158	380.522
	0.0084858	363.597	378.371
	0.00909588	359.936	374.915
	0.00974976	352.574	370.448
	0.0104507	346.229	362.787
	0.011202	336.574	355.67
	0.0120074	328.075	348.521
	0.0128706	316.717	338.586
	0.0137958	306.662	321.877
	0.0147876	296.026	311.635
	0.0158508	283.249	296.965
	0.0169903	271.998	278.03
	0.0182118	259.086	257.316
	0.019521	247.818	238.245
	0.0209244	235.337	218.115
	0.0224287	224.59	199.81
	0.0240411	214.244	182.141
	0.0257694	203.238	164.359
	0.027622	194.039	148.604
	0.0296078	184.46	133.235
	0.0317364	176.676	119.948
	0.034018	168.703	107.413
	0.0364636	162.466	96.9462
	0.039085	156.147	87.4527
	0.0418948	151.462	79.9414
	0.0449067	147.505	73.8741
	0.0481351	143.476	68.8477
	0.0515956	140.871	65.5533
	0.0553049	138.127	63.185
	0.0592808	136.639	62.3099
	0.0635426	134.906	62.1483
	0.0681108	134.255	63.2085
	0.0730073	133.912	65.0328
	0.0782559	133.135	67.1406
	0.0838818	133.206	70.0541
	0.0899122	134.055	73.671
	0.0963762	134.961	74.5245
	0.103305	135.875	75.3398
	0.110731	136.755	76.9013
	0.118692	137.566	80.3599
	0.127225	138.278	83.6301
	0.136371	138.872	86.6379
	0.146175	139.332	87.6126
	0.156684	139.652	87.0543
	0.167948	139.829	88.8664
	0.180022	139.868	90.2714
	0.192964	139.777	91.2594
	0.206837	139.569	91.8311
	0.221707	139.257	91.9964
	0.237645	138.86	91.7738
	0.25473	138.397	91.1891
	0.273043	137.887	90.274
	0.292672	137.35	89.0649
	0.313713	136.804	87.6022
	0.336266	136.268	85.9284
	0.360441	135.758	84.0877
	0.386353	135.289	82.1247
	0.414129	134.872	80.0832
	0.443901	134.519	78.0061
	0.475814	134.236	75.9338
	0.51002	134.027	73.9042
	0.546687	133.895	71.9519
	0.585989	133.838	70.1076
	0.628116	133.851	68.3982
	0.673272	133.928	66.8458
	0.721675	134.057	65.4682
	0.773557	134.226	64.2786
	0.829169	134.42	63.285
	0.888779	134.62	62.0912
	0.952674	134.809	62.0961
	1.02116	134.965	58.4195
	1.09458	135.067	58.2123
	1.17327	135.094	58.1668
	1.25761	135.025	58.2669
	1.34803	134.842	58.4938
	1.44494	134.526	58.8259
	1.54882	134.063	59.2402
	1.66016	133.44	59.7121
	1.77951	132.646	60.2164
	1.90744	131.676	60.7275
	2.04457	130.526	61.2203
	2.19156	129.194	61.6705
	2.34911	127.683	62.0552
	2.518	125.996	62.3529
	2.69902	124.14	62.5445
	2.89305	122.122	62.6134
	3.10104	119.95	62.5455
	3.32398	117.635	62.3298
	3.56294	115.187	61.9584
	3.81909	112.615	61.4269
	4.09365	109.931	60.7342
	4.38794	107.143	59.8825
	4.7034	104.263	58.8774
	5.04153	101.297	57.7275
	5.40397	98.2559	56.4437
	5.79247	95.1448	55.0394
	6.2089	91.9702	53.5294
	6.65527	88.7367	51.9291
	7.13372	85.4476	50.2543
	7.64658	82.1049	48.5202
	8.1963	78.7093	46.7409
	8.78554	75.26	44.9285
	9.41715	71.755	43.0932
	10.0942	68.1912	41.2429
	10.8198	64.5647	39.3827
	11.5977	60.8708	37.5156
	12.4315	57.1047	35.642
	13.3252	53.2614	33.7609
	14.2831	49.3367	31.8692
	15.31	45.3269	29.9634
	16.4106	41.2295	28.0389
	17.5904	37.0438	26.0912
	18.855	32.7702	24.1164
	20.2105	28.4116	22.1107
	21.6635	23.9723	20.0719
	23.2209	19.4588	17.9984
	24.8903	14.8794	15.8902
	26.6797	10.244	13.7484
	28.5977	5.564	11.5756
	30.6536	3.74752	9.37526
	32.8574	3.33407	7.15215
	35.2195	2.84195	4.91171
	37.7515	2.27629	2.66014
	40.4655	1.64315	1.55635
	43.3746	0.94924	1.31451

## Sheet: Table5 NMR data of core 3#
		Original oil distribution	Oil-water displacement for 24 h
	r	Signal amplitude	Signal amplitude
	μm
	0.0004	0.050459	0.068151
	0.00042876	0.092431	0.12484
	0.0004596	0.160607	0.21692
	0.00049264	0.268936	0.363236
	0.00052804	0.444083	0.599803
	0.000566	0.722837	0.976321
	0.00060668	1.1492	1.55225
	0.00065032	1.7523	2.36695
	0.00069704	2.62038	3.53974
	0.00074716	3.77463	5.09939
	0.00080088	5.35119	7.23005
	0.00085844	7.40546	10.0071
	0.00092016	9.92639	13.4161
	0.00098632	13.1523	17.7803
	0.00105724	16.9316	22.8961
	0.00113324	21.5974	29.2157
	0.00121472	26.8388	36.3209
	0.00130204	33.1143	44.835
	0.00139564	39.8978	54.0491
	0.00149596	47.8109	64.8087
	0.00160352	56.5378	76.6903
	0.0017188	65.4793	88.8846
	0.00184236	75.5872	102.687
	0.0019748	85.5981	116.384
	0.0021168	96.7276	131.63
	0.00226896	107.382	142.257
	0.00243208	119.066	154.313
	0.00260692	129.86	165.178
	0.00279436	141.572	173.312
	0.00299524	153.134	185.252
	0.00321056	163.175	194.109
	0.0034414	173.962	202.97
	0.0036888	182.856	210.209
	0.003954	192.391	218.273
	0.00423824	199.726	222.252
	0.00454292	207.617	226.894
	0.00486952	214.594	232.159
	0.0052196	219.05	235.827
	0.00559484	224	238.986
	0.00599708	226.338	240.379
	0.0064282	229.163	241.191
	0.00689036	229.379	240.204
	0.00738568	230.108	238.611
	0.00791668	229.829	236.335
	0.0084858	227.092	235.441
	0.00909588	224.965	232.996
	0.00974976	220.579	230.22
	0.0104507	216.892	226.974
	0.011202	211.199	224.786
	0.0120074	206.306	220.245
	0.0128706	199.697	215.228
	0.0137958	193.997	211
	0.0147876	188.027	204.135
	0.0158508	180.793	198.572
	0.0169903	174.632	190.042
	0.0182118	167.506	182.122
	0.019521	161.544	169.948
	0.0209244	154.888	155.103
	0.0224287	149.468	141.651
	0.0240411	144.411	130.194
	0.0257694	138.986	121.694
	0.027622	134.863	109.831
	0.0296078	130.527	98.3963
	0.0317364	127.497	88.6511
	0.034018	124.348	79.6148
	0.0364636	122.477	72.2648
	0.039085	120.521	65.7866
	0.0418948	119.783	60.934
	0.0449067	119.573	57.303
	0.0481351	119.222	54.5713
	0.0515956	119.954	53.2758
	0.0553049	120.45	52.7659
	0.0592808	121.911	53.5062
	0.0635426	123.011	54.8366
	0.0681108	124.949	57.2026
	0.0730073	127.029	60.2119
	0.0782559	128.537	63.4231
	0.0838818	130.701	67.336
	0.0899122	133.485	71.883
	0.0963762	136.19	76.6333
	0.103305	138.766	81.4772
	0.110731	141.17	86.3117
	0.118692	143.366	91.0424
	0.127225	145.324	95.5852
	0.136371	147.023	99.8672
	0.146175	148.451	103.028
	0.156684	149.601	104.419
	0.167948	150.477	105.338
	0.180022	151.086	107.963
	0.192964	151.442	110.167
	0.206837	151.565	111.949
	0.221707	151.477	113.316
	0.237645	151.204	114.282
	0.25473	150.773	114.869
	0.273043	150.212	115.104
	0.292672	149.549	115.019
	0.313713	148.811	114.648
	0.336266	148.023	114.029
	0.360441	147.208	113.2
	0.386353	146.388	112.199
	0.414129	145.58	111.065
	0.443901	144.8	109.834
	0.475814	144.059	108.543
	0.51002	143.368	107.223
	0.546687	142.732	105.904
	0.585989	142.155	104.614
	0.628116	141.635	103.375
	0.673272	141.171	102.205
	0.721675	140.757	101.118
	0.773557	140.383	100.125
	0.829169	140.04	99.2303
	0.888779	139.714	98.4362
	0.952674	139.39	97.74
	1.02116	139.051	97.1359
	1.09458	138.68	96.6153
	1.17327	138.256	96.1671
	1.25761	137.761	95.7784
	1.34803	137.175	95.435
	1.44494	136.477	95.1217
	1.54882	135.648	94.8229
	1.66016	134.671	94.523
	1.77951	133.528	94.2064
	1.90744	132.205	93.858
	2.04457	130.689	93.463
	2.19156	128.972	93.0075
	2.34911	127.047	92.4781
	2.518	124.912	91.8622
	2.69902	122.565	91.1481
	2.89305	120.012	90.3253
	3.10104	117.258	89.384
	3.32398	114.314	88.3161
	3.56294	111.191	87.1145
	3.81909	107.903	85.774
	4.09365	104.468	84.2909
	4.38794	100.902	82.6635
	4.7034	97.2249	80.8918
	5.04153	93.4548	78.9777
	5.40397	89.6112	76.9253
	5.79247	85.7128	74.74
	6.2089	81.7774	72.429
	6.65527	77.821	70.0005
	7.13372	73.8579	67.4639
	7.64658	69.8997	64.8287
	8.1963	65.9554	62.1048
	8.78554	62.0309	59.3017
	9.41715	58.1289	56.4284
	10.0942	54.2495	53.493
	10.8198	50.3898	50.5025
	11.5977	46.5449	47.4629
	12.4315	42.7079	44.3793
	13.3252	38.8709	41.2558
	14.2831	35.0254	38.0955
	15.31	31.1631	34.9014
	16.4106	27.2763	31.6762
	17.5904	23.3585	28.4222
	18.855	19.4049	25.1425
	20.2105	15.4123	21.8402
	21.6635	11.38	18.5192
	23.2209	7.30905	15.1839
	24.8903	3.35499	11.8395
	26.6797	3.17224	8.49182
	28.5977	3.17432	5.14731
	30.6536	3.10378	1.81289
	32.8574	2.96119	0.395516
	35.2195	2.74865	0.143749
	37.7515	2.46953	0
	40.4655	2.12818	0
	43.3746	1.72972	5.25e-05

## Sheet: Table6 NMR data of core 4#
		Original oil distribution	Oil-water displacement for 24 h
	r	Signal amplitude	Signal amplitude
	μm
	0.0004	0.046756	0.062427
	0.00042876	0.085648	0.114355
	0.0004596	0.148819	0.198702
	0.00049264	0.249196	0.332728
	0.00052804	0.411483	0.549426
	0.000566	0.669763	0.89432
	0.00060668	1.0648	1.42188
	0.00065032	1.62354	2.16815
	0.00069704	2.42771	3.24243
	0.00074716	3.49684	4.67106
	0.00080088	4.95688	6.62274
	0.00085844	6.85891	9.16644
	0.00092016	9.19226	12.2891
	0.00098632	12.1771	16.2865
	0.00105724	15.6721	20.9723
	0.00113324	19.9845	26.7605
	0.00121472	24.8252	33.268
	0.00130204	30.6165	41.0655
	0.00139564	36.8696	49.5035
	0.00149596	44.1567	59.356
	0.00160352	52.1829	70.2346
	0.0017188	60.3925	81.3978
	0.00184236	69.6607	94.031
	0.0019748	78.8204	104.565
	0.0021168	88.9889	112.513
	0.00226896	98.6976	124.889
	0.00243208	109.33	133.569
	0.00260692	119.123	142.152
	0.00279436	129.736	151.89
	0.00299524	140.192	159.445
	0.00321056	149.238	166.089
	0.0034414	158.957	175.647
	0.0036888	166.941	182.805
	0.003954	175.512	188.717
	0.00423824	182.086	194.814
	0.00454292	189.187	200.526
	0.00486952	195.482	207.992
	0.0052196	199.521	213.19
	0.00559484	204.058	218.862
	0.00599708	206.278	221.122
	0.0064282	209.013	222.805
	0.00689036	209.45	223.056
	0.00738568	210.446	222.717
	0.00791668	210.623	220.895
	0.0084858	208.656	218.816
	0.00909588	207.361	216.212
	0.00974976	204.101	213.613
	0.0104507	201.605	209.569
	0.011202	197.362	204.877
	0.0120074	193.98	200.848
	0.0128706	189.09	196.583
	0.0137958	185.158	190.111
	0.0147876	181.061	184.099
	0.0158508	175.815	178.533
	0.0169903	171.661	170.977
	0.0182118	166.585	162.339
	0.019521	162.668	154.848
	0.0209244	158.025	144.727
	0.0224287	154.587	133.877
	0.0240411	151.448	123.512
	0.0257694	147.804	113.105
	0.027622	145.391	104.113
	0.0296078	142.565	95.3869
	0.0317364	140.953	88.1204
	0.034018	138.973	81.3404
	0.0364636	138.164	76.0208
	0.039085	136.987	71.3126
	0.0418948	136.914	68.0174
	0.0449067	137.165	65.7108
	0.0481351	136.976	64.0229
	0.0515956	137.765	63.5928
	0.0553049	138.035	63.6763
	0.0592808	139.181	64.8608
	0.0635426	139.716	66.3849
	0.0681108	141.029	68.8268
	0.0730073	142.354	71.7504
	0.0782559	142.925	74.6733
	0.0838818	144.141	78.2269
	0.0899122	145.973	82.3541
	0.0963762	147.671	86.5824
	0.103305	149.205	90.817
	0.110731	150.551	94.9698
	0.118692	151.69	98.9611
	0.127225	152.609	102.721
	0.136371	153.3	106.19
	0.146175	153.764	109.322
	0.156684	154.004	112.081
	0.167948	154.03	114.442
	0.180022	153.857	116.394
	0.192964	153.503	117.935
	0.206837	152.989	119.073
	0.221707	152.339	119.823
	0.237645	151.58	120.209
	0.25473	150.738	120.261
	0.273043	149.84	120.011
	0.292672	148.913	119.499
	0.313713	147.983	118.761
	0.336266	147.072	117.839
	0.360441	146.204	116.771
	0.386353	145.396	115.595
	0.414129	144.666	114.348
	0.443901	144.026	113.062
	0.475814	143.486	111.767
	0.51002	143.051	110.489
	0.546687	142.725	109.251
	0.585989	142.505	108.068
	0.628116	142.386	106.957
	0.673272	142.359	105.925
	0.721675	142.409	104.98
	0.773557	142.522	104.125
	0.829169	142.679	103.359
	0.888779	142.856	102.68
	0.952674	143.032	102.085
	1.02116	143.182	101.567
	1.09458	143.28	101.119
	1.17327	143.302	100.732
	1.25761	143.223	99.3985
	1.34803	143.019	98.1076
	1.44494	142.669	97.8488
	1.54882	142.153	96.6109
	1.66016	141.454	95.3818
	1.77951	140.555	94.1483
	1.90744	139.446	93.9516
	2.04457	138.117	93.6808
	2.19156	136.561	93.3635
	2.34911	134.775	92.984
	2.518	132.759	92.5265
	2.69902	130.517	91.9747
	2.89305	128.054	91.3127
	3.10104	125.38	90.5253
	3.32398	122.504	89.5983
	3.56294	119.441	88.5191
	3.81909	116.204	87.2771
	4.09365	112.811	85.864
	4.38794	109.276	84.2741
	4.7034	105.615	82.5048
	5.04153	101.845	80.5563
	5.40397	97.9804	78.4321
	5.79247	94.0332	76.1384
	6.2089	90.0155	73.6843
	6.65527	85.937	71.0809
	7.13372	81.8053	68.3418
	7.64658	77.6265	65.4818
	8.1963	73.405	62.5167
	8.78554	69.1435	59.463
	9.41715	64.8439	56.337
	10.0942	60.5073	53.155
	10.8198	56.1344	48.9321
	11.5977	51.726	45.6829
	12.4315	47.2834	40.4204
	13.3252	42.8086	36.1567
	14.2831	38.3048	30.9023
	15.31	33.7763	26.6665
	16.4106	29.2286	22.4574
	17.5904	24.6685	18.282
	18.855	20.1042	14.1464
	20.2105	15.5447	10.0558
	21.6635	11	7.01482
	23.2209	6.48071	3.02745
	24.8903	1.99772	1.09726
	26.6797	1.80936	1.22743
	28.5977	1.81552	1.42084
	30.6536	1.79905	1.68013
	32.8574	1.76206	1.00766
	35.2195	1.70688	0.153637
	37.7515	1.63598	0.188706
	40.4655	1.55179	0.221636
	43.3746	1.45672	0.251313

## Sheet: Table7 NMR data of core 5#
		Original oil distribution	Oil-water displacement for 4 h	Oil-water displacement for 8 h	Oil-water displacement for 12 h	Oil-water displacement for 16 h
	r	Signal amplitude	Signal amplitude	Signal amplitude	Signal amplitude	Signal amplitude
	μm
	0.0004	0.112021	0.125769	0.122091	0.104006	0.135112
	0.00042876	0.205202	0.230385	0.223647	0.190518	0.2475
	0.0004596	0.356558	0.400314	0.388607	0.33104	0.430052
	0.00049264	0.597061	0.670329	0.650723	0.554324	0.720124
	0.00052804	0.985915	1.10689	1.07452	0.915326	1.18912
	0.000566	1.60482	1.80172	1.74901	1.48987	1.93555
	0.00060668	2.5515	2.86452	2.78069	2.36863	3.07728
	0.00065032	3.8907	4.36793	4.24004	3.61157	4.69229
	0.00069704	5.81855	6.53204	6.34067	5.40054	7.01701
	0.00074716	8.38239	9.40985	9.13393	7.77903	7.00113
	0.00080088	11.885	13.341	12.9494	11.0274	9.92462
	0.00085844	16.4505	18.4643	17.9215	15.2593	13.7333
	0.00092016	22.0554	24.7529	24.0237	20.4513	18.4062
	0.00098632	29.2314	32.8023	31.8335	27.0936	24.3843
	0.00105724	37.6442	42.2358	40.9847	34.8723	31.3851
	0.00113324	48.0381	53.8866	52.2844	44.4714	40.0243
	0.00121472	59.7267	66.9816	64.9813	55.2481	49.7233
	0.00130204	73.7365	82.668	80.1866	68.1427	61.3284
	0.00139564	88.9033	99.6359	96.6274	82.0678	73.861
	0.00149596	106.621	119.441	115.81	98.2967	88.467
	0.00160352	126.196	141.298	136.971	116.173	104.555
	0.0017188	146.302	163.713	158.657	134.457	121.011
	0.00184236	169.076	189.067	183.175	155.096	139.586
	0.0019748	191.705	214.201	207.461	175.487	157.938
	0.0021168	216.923	242.157	234.457	198.113	178.302
	0.00226896	241.168	268.94	260.294	219.697	197.728
	0.00243208	267.832	298.318	288.615	243.312	218.981
	0.00260692	292.608	325.471	314.757	265.019	238.517
	0.00279436	319.577	354.923	343.093	288.504	259.653
	0.00299524	346.344	383.986	371.022	311.574	280.417
	0.00321056	369.808	409.203	395.205	331.435	298.291
	0.0034414	395.107	436.245	421.123	352.69	319.421
	0.0036888	416.252	458.475	442.368	369.982	335.983
	0.003954	439	482.223	465.052	388.436	355.593
	0.00423824	456.871	500.347	482.288	402.313	375.082
	0.00454292	476.15	519.728	500.714	417.171	396.454
	0.00486952	493.464	536.648	516.752	430.037	412.033
	0.0052196	505.092	547.069	526.519	437.703	424.933
	0.00559484	517.948	558.493	537.243	446.201	432.581
	0.00599708	524.835	563.148	541.451	449.341	439.407
	0.0064282	532.891	568.72	546.544	453.283	442.267
	0.00689036	534.89	567.492	545.11	451.895	441.04
	0.00738568	538.054	567.169	544.56	451.336	438.512
	0.00791668	538.803	563.956	541.252	448.6	433.927
	0.0084858	533.674	554.289	531.776	440.867	426.619
	0.00909588	529.815	545.656	523.323	434.106	415.23
	0.00974976	520.421	531.069	509.194	422.763	403.511
	0.0104507	512.404	517.663	496.239	412.521	389.832
	0.011202	499.327	498.959	478.248	398.216	376.314
	0.0120074	487.76	481.623	461.613	385.158	363.975
	0.0128706	471.702	459.759	440.686	368.627	348.353
	0.0137958	457.305	439.474	421.317	353.496	334.053
	0.0147876	441.729	418.034	400.888	337.562	318.996
	0.0158508	422.61	393.322	377.362	319.082	301.533
	0.0169903	405.39	370.523	355.71	302.228	285.605
	0.0182118	385.297	345.313	331.777	283.45	267.86
	0.019521	367.237	322.21	309.892	266.413	251.76
	0.0209244	346.958	297.514	286.496	248.036	234.394
	0.0224287	328.819	275.082	265.288	231.484	218.753
	0.0240411	310.847	253.248	244.659	215.346	203.502
	0.0257694	291.54	230.89	223.515	198.619	187.695
	0.027622	274.486	210.95	204.689	183.781	172.762
	0.0296078	256.603	191.061	185.883	168.758	156.902
	0.0317364	240.99	173.607	169.404	155.608	140.591
	0.034018	224.967	156.642	153.352	142.581	124.231
	0.0364636	211.189	142.063	139.575	131.371	108.38
	0.039085	197.321	128.269	126.501	120.496	93.8012
	0.0418948	185.63	116.748	115.592	111.34	81.6161
	0.0449067	175.001	106.733	106.095	103.19	71.238
	0.0481351	164.576	97.6832	97.4723	95.5263	62.309
	0.0515956	156.157	90.6369	90.7605	89.3749	55.4766
	0.0553049	148.022	84.5217	84.8931	83.7103	50.0221
	0.0592808	141.728	80.168	80.7082	79.385	46.3891
	0.0635426	135.715	76.6117	77.2434	75.4841	43.9416
	0.0681108	131.356	74.5484	75.2062	72.7365	43.0033
	0.0730073	127.855	73.4488	74.0702	70.6624	43.1884
	0.0782559	124.512	72.8228	73.348	68.8395	44.1189
	0.0838818	122.523	73.2795	73.6599	67.893	46.0714
	0.0899122	121.766	74.6935	74.8831	67.7262	48.911
	0.0963762	121.546	76.5839	76.5384	67.9254	52.2673
	0.103305	121.788	78.8362	78.5149	68.4218	55.9929
	0.110731	122.418	81.3396	80.706	69.1493	59.9466
	0.118692	123.363	83.9895	83.0112	70.0452	63.995
	0.127225	124.554	86.6891	85.3383	71.0514	68.0158
	0.136371	125.926	89.3506	87.6042	72.1152	71.8988
	0.146175	127.42	91.8961	89.7364	73.19	75.5479
	0.156684	128.98	94.2584	91.6732	74.2353	78.8816
	0.167948	130.56	96.3813	93.3649	75.2174	81.8339
	0.180022	132.116	98.2198	94.7729	76.1093	84.3539
	0.192964	133.615	99.7397	95.87	76.8905	86.406
	0.206837	135.028	100.918	96.6398	77.5469	87.9692
	0.221707	136.33	101.74	97.076	78.0705	89.036
	0.237645	137.505	102.203	97.1815	78.4585	89.6118
	0.25473	138.54	102.312	96.9674	78.7132	89.7134
	0.273043	139.429	102.078	96.4519	78.8414	89.3676
	0.292672	140.168	101.522	95.6594	78.8533	88.6098
	0.313713	140.757	100.669	94.619	78.7621	87.4827
	0.336266	141.201	99.5491	93.364	78.5832	86.0342
	0.360441	141.505	98.1963	91.9301	78.3335	84.3166
	0.386353	141.679	96.6478	90.3551	78.0306	82.3844
	0.414129	141.732	94.9425	88.6775	77.6923	80.2934
	0.443901	141.677	93.1205	86.9361	77.3356	78.0991
	0.475814	141.523	91.2216	85.1688	76.9766	75.8556
	0.51002	141.285	89.2852	83.4122	76.6295	73.6145
	0.546687	140.972	87.3495	81.7007	76.3064	71.424
	0.585989	140.596	85.4505	80.0662	76.0171	69.328
	0.628116	140.167	83.6218	78.5374	75.7686	67.3657
	0.673272	139.691	81.894	77.1392	75.5649	65.5707
	0.721675	139.175	80.2943	75.8926	75.4074	63.9712
	0.773557	138.623	78.8464	74.814	75.2944	62.5893
	0.829169	138.036	77.5696	73.9154	75.2218	61.4411
	0.888779	137.412	76.4793	73.2039	75.1829	60.5366
	0.952674	136.748	75.5859	72.6819	75.1693	59.8797
	1.02116	136.036	74.8956	72.3471	75.1706	59.4683
	1.09458	135.269	74.4095	72.1926	75.1756	59.2945
	1.17327	134.436	74.124	72.2071	75.172	59.3447
	1.25761	133.526	74.0309	72.3757	75.1473	59.6001
	1.34803	132.526	74.1177	72.68	75.0891	60.0365
	1.44494	131.424	74.3676	73.0984	74.9854	60.6258
	1.54882	130.209	74.7605	73.6074	74.8247	61.3354
	1.66016	128.869	75.273	74.1815	74.5967	62.13
	1.77951	127.397	75.8794	74.7943	74.2919	62.9715
	1.90744	125.785	76.5521	75.419	73.9021	63.8208
	2.04457	124.029	77.2623	76.029	73.4205	64.6382
	2.19156	122.127	77.9811	76.5989	72.8412	65.3848
	2.34911	120.08	78.6794	77.1043	72.1599	66.0237
	2.518	117.893	79.3294	77.5234	71.3732	66.5207
	2.69902	115.571	79.9045	77.8366	70.4789	66.8457
	2.89305	113.125	80.38	78.0269	69.4758	66.9732
	3.10104	110.568	80.7337	78.0808	68.3635	66.883
	3.32398	107.913	80.9459	77.9874	67.1424	65.5608
	3.56294	105.178	80.9999	77.7394	65.8135	62.9982
	3.81909	102.38	80.8819	77.3319	64.3784	59.6732
	4.09365	99.5364	80.5812	76.763	62.8389	56.9589
	4.38794	96.6663	80.09	76.0331	61.1973	54.1242
	4.7034	93.7866	79.4032	75.1442	59.456	50.7122
	5.04153	90.9128	78.5185	74.1	57.6175	48.3362
	5.40397	88.0581	77.4359	72.9049	55.6846	46.8122
	5.79247	85.2324	76.1577	71.5639	53.66	45.1577
	6.2089	82.4421	74.688	70.0819	51.5464	43.3915
	6.65527	79.6899	73.0326	68.4636	49.3463	41.5326
	7.13372	76.9739	71.1986	66.7131	47.0622	39.5996
	7.64658	74.2885	69.1943	64.8337	44.6963	37.6105
	8.1963	71.6239	67.0288	62.828	42.2505	35.5816
	8.78554	68.9666	64.7118	60.6978	39.7265	33.5276
	9.41715	66.3005	62.2532	58.4442	37.1256	31.4608
	10.0942	63.6069	59.6631	56.0681	34.4489	28.3914
	10.8198	60.8655	56.9517	53.5699	31.6976	26.3269
	11.5977	58.0555	54.1288	50.9504	28.8725	23.2726
	12.4315	55.1565	51.2042	48.2106	25.9749	21.2315
	13.3252	52.149	48.1872	45.3522	23.006	19.3047
	14.2831	49.0154	45.0871	42.3778	19.9678	16.4913
	15.31	45.741	41.9126	39.291	16.8627	12.6895
	16.4106	42.3141	38.6724	36.0968	13.694	10.7965
	17.5904	38.7265	35.3754	32.8012	10.4658	7.80882
	18.855	34.9741	32.0299	29.4118	7.18312	4.82311
	20.2105	31.0566	28.6448	25.9373	4.20966	2.9361
	21.6635	26.9774	25.2288	22.3877	3.87621	2.74505
	23.2209	22.7439	21.7906	18.774	3.47381	2.54795
	24.8903	18.3665	18.3394	15.1079	3.00214	2.3436
	26.6797	13.8587	14.8841	11.402	2.4628	1.77022
	28.5977	9.2363	11.4339	7.6691	1.8589	1.61964
	30.6536	5.32727	7.99778	3.92239	1.19464	0.522425
	32.8574	4.35076	4.58474	1.62006	0.475114	0.277874
	35.2195	3.25531	1.4756	1.07386	0	0
	37.7515	2.05278	1.13296	0.493326	0	0
	40.4655	0.75582	0.770824	0	0	0
	43.3746	0	0.391176	0	0	0
